# Supplementary material for: Heat Capacities of l-Histidine, l-Phenylalanine, l-Proline, l-Tryptophan and l-Tyrosine
Source: Molecules. 2021 Jul 15;26(14):4298. doi: 10.3390/molecules26144298 (PMC8305567; doi:10.3390/molecules26144298)
Supplement: Supplementary file 1 [file molecules-26-04298-s001.zip]

Archive with 1 entries (1 files):
- molecules-1284954-supplementary.pdf
